# Supplementary material for: Innate Immunity and Sex: Distinct Inflammatory Profiles Associated with Murine Pain in Acute Synovitis
Source: Cells. 2023 Jul 22;12(14):1913. doi: 10.3390/cells12141913 (PMC10378550; doi:10.3390/cells12141913)
Supplement: Supplementary file 1 [file cells-12-01913-s001.zip]

Archive with 2 entries (2 files):
- Figure S1 and Table S1-S3.pdf
- Table S4 SCW pain dataset.xlsx
