# Supplementary material for: Innate Immunity and Sex: Distinct Inflammatory Profiles Associated with Murine Pain in Acute Synovitis
Source: Cells. 2023 Jul 22;12(14):1913. doi: 10.3390/cells12141913 (PMC10378550; doi:10.3390/cells12141913)
Supplement: Supplementary file 1 [file cells-12-01913-s001.zip › Table S4 SCW pain dataset.xlsx]

## Sheet: 2022 SCW pain Mx F
tp	treatment	sex	identification	Sstanc_BC	PrintA_BC	MCMI_BC	IC_BC	Inflammation	IsolMaterial	IL1b	MCP1	TLR4	TLR2	IL6	TNFa	S100A8	S100A9	NGF	KC	F480	IL10	CD86	Arg1	Gas6	Cybb	TGFb	Cyba	NCF4	iNOs
1	SCW	F	25	-0.0309	-0.1264	-47.6512	-22.2021	0.75	Histo L/R	n.a.	n.a.	n.a.	n.a.	n.a.	n.a.	n.a.	n.a.	n.a.	n.a.	n.a.	n.a.	n.a.	n.a.	n.a.	n.a.	n.a.	n.a.	n.a.	n.a.
1	SCW	F	26	-0.0276	-0.0968	-20.6689	-13.1139	0.75	Histo L/R	n.a.	n.a.	n.a.	n.a.	n.a.	n.a.	n.a.	n.a.	n.a.	n.a.	n.a.	n.a.	n.a.	n.a.	n.a.	n.a.	n.a.	n.a.	n.a.	n.a.
1	SCW	F	27	-0.0056	-0.009	-7.6701	-25.8393	1	Histo L/R	n.a.	n.a.	n.a.	n.a.	n.a.	n.a.	n.a.	n.a.	n.a.	n.a.	n.a.	n.a.	n.a.	n.a.	n.a.	n.a.	n.a.	n.a.	n.a.	n.a.
1	SCW	F	28	-0.0392	-0.1642	-55.353	-24.415	1	Histo L/R	n.a.	n.a.	n.a.	n.a.	n.a.	n.a.	n.a.	n.a.	n.a.	n.a.	n.a.	n.a.	n.a.	n.a.	n.a.	n.a.	n.a.	n.a.	n.a.	n.a.
1	SCW	F	29	-0.03	-0.1058	-27.4445	-42.9057	1	Histo L/R	n.a.	n.a.	n.a.	n.a.	n.a.	n.a.	n.a.	n.a.	n.a.	n.a.	n.a.	n.a.	n.a.	n.a.	n.a.	n.a.	n.a.	n.a.	n.a.	n.a.
1	SCW	F	30	-0.0112	-0.0452	-15.4115	-17.0173	1	Histo L/R	n.a.	n.a.	n.a.	n.a.	n.a.	n.a.	n.a.	n.a.	n.a.	n.a.	n.a.	n.a.	n.a.	n.a.	n.a.	n.a.	n.a.	n.a.	n.a.	n.a.
1	SCW	F	31	-0.0245	-0.0769	-21.9658	-4.0988	1	Histo L/R	n.a.	n.a.	n.a.	n.a.	n.a.	n.a.	n.a.	n.a.	n.a.	n.a.	n.a.	n.a.	n.a.	n.a.	n.a.	n.a.	n.a.	n.a.	n.a.	n.a.
1	SCW	F	32	-0.0035	0.0535	10.8203	0.4308	0.25	Histo L/R	n.a.	n.a.	n.a.	n.a.	n.a.	n.a.	n.a.	n.a.	n.a.	n.a.	n.a.	n.a.	n.a.	n.a.	n.a.	n.a.	n.a.	n.a.	n.a.	n.a.
1	SCW	M	46	-0.0877	-0.2503	-63.2193	-12.8328	1.25	Histo L/R	n.a.	n.a.	n.a.	n.a.	n.a.	n.a.	n.a.	n.a.	n.a.	n.a.	n.a.	n.a.	n.a.	n.a.	n.a.	n.a.	n.a.	n.a.	n.a.	n.a.
1	SCW	M	47	-0.0389	-0.2129	-22.1605	-12.0073	0.75	Histo L/R	n.a.	n.a.	n.a.	n.a.	n.a.	n.a.	n.a.	n.a.	n.a.	n.a.	n.a.	n.a.	n.a.	n.a.	n.a.	n.a.	n.a.	n.a.	n.a.	n.a.
1	SCW	M	48	-0.0089	-0.1141	-16.0721	-32.8723	0.75	Histo L/R	n.a.	n.a.	n.a.	n.a.	n.a.	n.a.	n.a.	n.a.	n.a.	n.a.	n.a.	n.a.	n.a.	n.a.	n.a.	n.a.	n.a.	n.a.	n.a.	n.a.
1	SCW	M	49	-0.0148	-0.0621	-9.91018	-16.3878	1.25	Histo L/R	n.a.	n.a.	n.a.	n.a.	n.a.	n.a.	n.a.	n.a.	n.a.	n.a.	n.a.	n.a.	n.a.	n.a.	n.a.	n.a.	n.a.	n.a.	n.a.	n.a.
1	SCW	M	50	-0.0199	-0.0735	1.16139	-10.7126	1	Histo L/R	n.a.	n.a.	n.a.	n.a.	n.a.	n.a.	n.a.	n.a.	n.a.	n.a.	n.a.	n.a.	n.a.	n.a.	n.a.	n.a.	n.a.	n.a.	n.a.	n.a.
1	SCW	M	51	-0.02	-0.0468	-6.21506	-19.9044	0.5	Histo L/R	n.a.	n.a.	n.a.	n.a.	n.a.	n.a.	n.a.	n.a.	n.a.	n.a.	n.a.	n.a.	n.a.	n.a.	n.a.	n.a.	n.a.	n.a.	n.a.	n.a.
1	SCW	M	52	-0.0206	-0.1485	-24.7579	-15.6185	0.75	Histo L/R	n.a.	n.a.	n.a.	n.a.	n.a.	n.a.	n.a.	n.a.	n.a.	n.a.	n.a.	n.a.	n.a.	n.a.	n.a.	n.a.	n.a.	n.a.	n.a.	n.a.
8	saline	F	2	0.0067	-0.0259	-3.0442	9.2237	0	Histo L/R	n.a.	n.a.	n.a.	n.a.	n.a.	n.a.	n.a.	n.a.	n.a.	n.a.	n.a.	n.a.	n.a.	n.a.	n.a.	n.a.	n.a.	n.a.	n.a.	n.a.
8	saline	F	5	-0.0024	-0.0064	-4.2997	3.952	0	Histo L/R	n.a.	n.a.	n.a.	n.a.	n.a.	n.a.	n.a.	n.a.	n.a.	n.a.	n.a.	n.a.	n.a.	n.a.	n.a.	n.a.	n.a.	n.a.	n.a.	n.a.
8	saline	F	9	-0.0103	-0.0376	-17.5404	-13.7627	0	Histo L/R	n.a.	n.a.	n.a.	n.a.	n.a.	n.a.	n.a.	n.a.	n.a.	n.a.	n.a.	n.a.	n.a.	n.a.	n.a.	n.a.	n.a.	n.a.	n.a.	n.a.
8	saline	F	12	0.0078	0.0377	-4.5833	0.2417	0	Histo L/R	n.a.	n.a.	n.a.	n.a.	n.a.	n.a.	n.a.	n.a.	n.a.	n.a.	n.a.	n.a.	n.a.	n.a.	n.a.	n.a.	n.a.	n.a.	n.a.	n.a.
8	SCW	F	1	-0.0075	0.0035	-24.6217	-6.4515	1.75	Histo L/R	n.a.	n.a.	n.a.	n.a.	n.a.	n.a.	n.a.	n.a.	n.a.	n.a.	n.a.	n.a.	n.a.	n.a.	n.a.	n.a.	n.a.	n.a.	n.a.	n.a.
8	SCW	F	3	-0.0201	-0.089	-32.7041	-12.0025	1.75	Histo L/R	n.a.	n.a.	n.a.	n.a.	n.a.	n.a.	n.a.	n.a.	n.a.	n.a.	n.a.	n.a.	n.a.	n.a.	n.a.	n.a.	n.a.	n.a.	n.a.	n.a.
8	SCW	F	4	-0.0071	-0.0581	-19.4155	-17.2612	2	Histo L/R	n.a.	n.a.	n.a.	n.a.	n.a.	n.a.	n.a.	n.a.	n.a.	n.a.	n.a.	n.a.	n.a.	n.a.	n.a.	n.a.	n.a.	n.a.	n.a.	n.a.
8	SCW	F	6	-0.0162	-0.0675	-25.8713	-31.1794	1.5	Histo L/R	n.a.	n.a.	n.a.	n.a.	n.a.	n.a.	n.a.	n.a.	n.a.	n.a.	n.a.	n.a.	n.a.	n.a.	n.a.	n.a.	n.a.	n.a.	n.a.	n.a.
8	SCW	F	7	-0.0296	-0.1383	-55.5608	-16.5075	2	Histo L/R	n.a.	n.a.	n.a.	n.a.	n.a.	n.a.	n.a.	n.a.	n.a.	n.a.	n.a.	n.a.	n.a.	n.a.	n.a.	n.a.	n.a.	n.a.	n.a.	n.a.
8	SCW	F	8	-0.0095	-0.0602	-30.2096	-22.1676	1.75	Histo L/R	n.a.	n.a.	n.a.	n.a.	n.a.	n.a.	n.a.	n.a.	n.a.	n.a.	n.a.	n.a.	n.a.	n.a.	n.a.	n.a.	n.a.	n.a.	n.a.	n.a.
8	SCW	F	10	-0.0287	-0.0816	-33.6784	-24.9348	2.25	Histo L/R	n.a.	n.a.	n.a.	n.a.	n.a.	n.a.	n.a.	n.a.	n.a.	n.a.	n.a.	n.a.	n.a.	n.a.	n.a.	n.a.	n.a.	n.a.	n.a.	n.a.
8	SCW	F	11	-0.0114	-0.0534	-7.7146	-23.8089	1.25	Histo L/R	n.a.	n.a.	n.a.	n.a.	n.a.	n.a.	n.a.	n.a.	n.a.	n.a.	n.a.	n.a.	n.a.	n.a.	n.a.	n.a.	n.a.	n.a.	n.a.	n.a.
8	saline	M	62	-0.0026	0.0022	-12.9115	-8.3316	0	Histo L/R	n.a.	n.a.	n.a.	n.a.	n.a.	n.a.	n.a.	n.a.	n.a.	n.a.	n.a.	n.a.	n.a.	n.a.	n.a.	n.a.	n.a.	n.a.	n.a.	n.a.
8	saline	M	73	-0.0085	-0.0628	-17.7877	-27.3377	0	Histo L/R	n.a.	n.a.	n.a.	n.a.	n.a.	n.a.	n.a.	n.a.	n.a.	n.a.	n.a.	n.a.	n.a.	n.a.	n.a.	n.a.	n.a.	n.a.	n.a.	n.a.
8	saline	M	76	0.0374	0.0278	-5.5326	1.2098	0	Histo L/R	n.a.	n.a.	n.a.	n.a.	n.a.	n.a.	n.a.	n.a.	n.a.	n.a.	n.a.	n.a.	n.a.	n.a.	n.a.	n.a.	n.a.	n.a.	n.a.	n.a.
8	saline	M	79	0.0135	0.0378	6.9271	-9.0856	0	Histo L/R	n.a.	n.a.	n.a.	n.a.	n.a.	n.a.	n.a.	n.a.	n.a.	n.a.	n.a.	n.a.	n.a.	n.a.	n.a.	n.a.	n.a.	n.a.	n.a.	n.a.
8	SCW	M	63	-0.024	-0.0608	-7.9272	-16.2817	1.75	Histo L/R	n.a.	n.a.	n.a.	n.a.	n.a.	n.a.	n.a.	n.a.	n.a.	n.a.	n.a.	n.a.	n.a.	n.a.	n.a.	n.a.	n.a.	n.a.	n.a.	n.a.
8	SCW	M	64	-0.0506	-0.1488	-29.2327	-26.534	2.25	Histo L/R	n.a.	n.a.	n.a.	n.a.	n.a.	n.a.	n.a.	n.a.	n.a.	n.a.	n.a.	n.a.	n.a.	n.a.	n.a.	n.a.	n.a.	n.a.	n.a.	n.a.
8	SCW	M	74	-0.0267	-0.1042	-19.6022	-16.7717	1.5	Histo L/R	n.a.	n.a.	n.a.	n.a.	n.a.	n.a.	n.a.	n.a.	n.a.	n.a.	n.a.	n.a.	n.a.	n.a.	n.a.	n.a.	n.a.	n.a.	n.a.	n.a.
8	SCW	M	75	-0.0014	-0.0131	-9.6743	13.2712	1.5	Histo L/R	n.a.	n.a.	n.a.	n.a.	n.a.	n.a.	n.a.	n.a.	n.a.	n.a.	n.a.	n.a.	n.a.	n.a.	n.a.	n.a.	n.a.	n.a.	n.a.	n.a.
8	SCW	M	77	-0.0264	-0.0998	-21.483	-24.4148	1.5	Histo L/R	n.a.	n.a.	n.a.	n.a.	n.a.	n.a.	n.a.	n.a.	n.a.	n.a.	n.a.	n.a.	n.a.	n.a.	n.a.	n.a.	n.a.	n.a.	n.a.	n.a.
8	SCW	M	78	-0.0525	-0.1004	-20.6042	-21.3633	1.75	Histo L/R	n.a.	n.a.	n.a.	n.a.	n.a.	n.a.	n.a.	n.a.	n.a.	n.a.	n.a.	n.a.	n.a.	n.a.	n.a.	n.a.	n.a.	n.a.	n.a.	n.a.
8	SCW	M	80	-0.0193	-0.0094	-8.3616	-14.9222	1.75	Histo L/R	n.a.	n.a.	n.a.	n.a.	n.a.	n.a.	n.a.	n.a.	n.a.	n.a.	n.a.	n.a.	n.a.	n.a.	n.a.	n.a.	n.a.	n.a.	n.a.	n.a.
1	SCW	F	33	-0.01	-0.059	-20.23	0.0473658	n.a.	RNA syn	9.17	6.45	5.58	3.2	6.06	6.39	9.06	9.74	2.09	4.66	4.72	5.36	2.92	7.61	3.2	6.09	5.76	5.27	6.54	2.08
1	SCW	F	34	-0.027	-0.11	-16.34	0.0421656	n.a.	RNA syn	4.18	3.65	2.22	1.46	3.39	2.23	4.11	4.36	0.46	3.04	2.09	3.57	1.37	4.57	1.74	2.77	2.9	2.3	2.83	0.93
1	SCW	F	35	-0.04	-0.12	-27.83	0.0235834	n.a.	RNA syn	8.61	5.51	4.88	3.19	5.89	6.39	7.73	8.39	1.58	7.09	6.17	7.93	5.68	8.53	4.24	6.18	4.78	3.67	6.01	2.13
1	SCW	F	36	-0.011	-0.041	-9.76	0.0100948	n.a.	RNA syn	6.91	5.93	5.18	2.73	5.51	5.01	6.48	5.98	2.25	4.66	4.25	6.52	3.35	5.72	2.29	3.92	4.49	3.73	4.06	2.17
1	SCW	F	37	-0.013	0	-8.65	0.0404679	n.a.	RNA syn	9	5.17	4.97	2.67	6.69	5.97	7.46	7.21	1.42	6.67	3.36	5.43	4.33	7.16	3.58	3.74	3.93	3.16	3.94	5.2
1	SCW	F	38	-0.022	-0.09	-21.36	0.0312775	n.a.	RNA syn	6.94	4.6	2.95	1.23	5.1	3.2	6.72	7.21	1.31	3.86	2.6	4.64	2.68	5.67	1.96	5	4.12	3.71	4.94	0.76
1	SCW	F	39	-0.015	-0.052	-23.65	0.0754666	n.a.	RNA syn	9.05	6.28	5.38	3.34	6.33	5.71	8.82	8.2	2.07	4.46	2.94	2.75	3.35	5.87	1.41	5.17	4.48	3.83	4.94	2.06
1	SCW	F	40	-0.015	-0.013	-9.53	0.0237569	n.a.	RNA syn	8.35	5.72	4	2.02	6.59	4.16	7.55	7.66	2.03	6.99	2.71	3.51	2.69	6.9	2.26	4.39	3.43	3.19	4.19	2.32
1	SCW	M	53	-0.054	-0.156	-3.76	0.0373748	n.a.	RNA syn	3.52	2.85	2.1	3.66	4.45	3.97	3.87	4.01	0.46	4.2	1.79	0.86	1.45	3.36	1.49	3.2	2.65	1.3	4.15	2.37
1	SCW	M	54	-0.001	0.012	-11.8	0.051976	n.a.	RNA syn	3.93	4.46	3.49	4.66	3.96	4.57	2.87	2.65	0.66	4.5	1.64	1.71	2.73	2.15	1.38	2.65	2.08	1.83	2.61	0.93
1	SCW	M	55	-0.053	-0.164	-24.04	0.041721	n.a.	RNA syn	3.18	3.31	2.35	4.62	4.82	3.92	3.66	2.53	1.12	4.95	2.64	2.52	1.5	1.63	1.04	2.61	3.53	2.56	2.96	1.26
1	SCW	M	65	-0.02	-0.129	-13.75	0.0554294	n.a.	RNA syn	4.68	3.94	3.15	4.19	4.71	4.68	5.58	5.3	1.09	5.74	3.04	3.7	3.3	5.72	1.34	5.1	2.46	3.19	4.09	1.92
1	SCW	M	66	-0.009	-0.043	-11.38	0.0235124	n.a.	RNA syn	6.02	5.54	3.22	4.35	4.61	5.37	5.24	5.04	1.48	5.2	3.14	3.18	3.64	5.76	1.28	5.32	3.56	3.38	4.5	2.27
1	SCW	M	67	-0.034	-0.065	-12.78	0.0400876	n.a.	RNA syn	1.86	2.2	2.43	4.8	2.98	2.84	1.31	1.48	-0.18	0.64	3.09	3.62	2.29	1.92	1.02	1.65	2.5	1.26	1.39	1.56
1	SCW	M	68	-0.026	-0.062	-5.25	0.033047	n.a.	RNA syn	5.41	5.12	4.96	5.13	3.14	5.97	4.92	4.75	-0.28	3.96	4.36	4.43	4.25	6.26	1.77	4.4	4.11	2.14	4.91	4.29
8	saline	F	15	0.008	-0.006	7.79	0.0117336	n.a.	RNA syn	-0.95	-1.32	-1.73	#NULL!	-1	-2.25	0.07	0.01	-1.8	-1.31	-0.6	-0.92	-1.44	-1.95	-0.65	0.22	-2.73	-0.43	-0.17	-3.52
8	saline	F	18	-0.005	-0.019	-3.88	0.00619541	n.a.	RNA syn	-1.82	-0.55	0.2	-0.98	-0.25	-0.14	-1.59	-2.04	-0.27	-0.07	0.98	0.24	0.78	-0.28	0.1	1.29	0.89	-0.16	0.96	1.93
8	saline	F	21	0.009	0.027	5.04	0.00754883	n.a.	RNA syn	1.27	2.88	1.07	0.85	1.31	2.32	0.83	0.52	1.54	1.93	-0.07	0.67	1.47	1.06	0.87	-0.22	1.36	0.77	-0.37	1.3
8	saline	F	23	0.013	0.027	-15.32	0.00592648	n.a.	RNA syn	1.5	-1.01	0.45	0.13	-0.06	0.06	0.69	1.51	0.52	-0.55	-0.32	#NULL!	-0.8	1.17	-0.32	-1.29	0.48	-0.19	-0.42	0.29
8	SCW	F	13	-0.021	-0.041	-9.97	0.027545	n.a.	RNA syn	7.75	5.03	2.79	#NULL!	5.6	3.98	8.84	9.01	0.95	6.08	3.12	4.08	2.83	7.18	3.92	5.74	2.73	5.04	5.8	0.24
8	SCW	F	14	-0.006	0.006	-14.85	0.0261956	n.a.	RNA syn	11.75	11.3	4.05	2.72	11.12	7.68	15.38	14.82	4.03	6.22	4.93	8.78	9.33	10.94	#NULL!	10.44	5.59	11.64	10.6	3.62
8	SCW	F	16	-0.012	0.001	-21.31	0.07191	n.a.	RNA syn	8.1	4.27	10.65	3.17	8.25	7.68	12.2	10.99	0.91	7.2	7.26	#NULL!	7.47	10.43	4.91	6.9	4.06	6.2	7.12	3.25
8	SCW	F	17	-0.065	-0.158	-30.04	0.0066234	n.a.	RNA syn	9.48	5.67	5.98	3.72	6.13	7.94	9	9.25	2.13	5.51	5.67	6.37	4.59	9.28	3.06	6.12	4.65	5.03	6.21	5.09
8	SCW	F	19	0.019	0.022	-18.75	0.0377953	n.a.	RNA syn	8.02	3.94	5.9	3.41	5.68	6.92	8.26	8.49	1.5	4.91	5.85	5.81	4.36	7.47	4.6	5.29	5.18	5.1	5.88	4.86
8	SCW	F	20	-0.01	-0.066	-24.56	0.0412008	n.a.	RNA syn	9.5	6.31	6.84	2.93	7.89	6.89	10.28	9.8	2.69	7.18	6.39	6.48	4.95	8.39	4.77	7.36	5.57	6.03	7.2	5.7
8	SCW	F	22	-0.021	-0.067	-36.32	0.0334139	n.a.	RNA syn	9.71	5.7	7.26	3.57	8.43	7.4	9.7	9.24	2.37	7.82	6.64	6.12	4.96	8.41	4.5	6.44	5.93	5.85	6.8	6.4
8	SCW	F	24	-0.012	-0.004	-7.26	0.0189512	n.a.	RNA syn	9.14	5.66	7.11	3.27	7.64	6.58	8.67	8.69	2.46	6.35	5.97	6.2	5.04	8.11	4.02	5.79	6.15	5.43	6.16	4.62
8	saline	M	43	0.018	-0.018	-10.1	0.0703006	n.a.	RNA syn	-0.35	1.07	0.07	-0.24	-0.78	0.53	-0.46	-0.64	-0.39	-0.5	-0.61	-0.68	-0.8	-1.44	-0.7	-0.43	-0.43	0.05	-0.81	0.17
8	saline	M	45	0.007	0.042	-5.28	0.013275	n.a.	RNA syn	2.45	#NULL!	1.17	1.08	1.8	2.06	2.13	2.26	0.47	1.74	2.16	2.99	1.87	4.21	0.7	2.13	1.4	1.34	1.85	0.5
8	saline	M	58	0.009	0.044	7.87	0.00781964	n.a.	RNA syn	-2.1	-1.07	-1.23	-0.84	-1.01	-2.6	-1.67	-1.62	-0.08	-1.24	-1.55	-2.31	-1.07	-2.77	#NULL!	-1.7	-0.97	-1.4	-1.04	-0.66
8	saline	M	61	-0.009	-0.033	-10.24	0.0250519	n.a.	RNA syn	#NULL!	#NULL!	#NULL!	#NULL!	#NULL!	#NULL!	#NULL!	#NULL!	#NULL!	#NULL!	#NULL!	#NULL!	#NULL!	#NULL!	#NULL!	#NULL!	#NULL!	#NULL!	#NULL!	#NULL!
8	SCW	M	41	-0.025	-0.104	-6.35	0.0373748	n.a.	RNA syn	2.62	3.66	2.69	4.22	3.14	4.06	2.15	1.45	0.79	2.93	2.58	2.24	1.69	0.82	0.71	3.2	1.55	2.54	2.3	0.6
8	SCW	M	42	-0.002	-0.092	-15.16	0.051976	n.a.	RNA syn	7.64	4.92	6.35	6.36	5.39	9.08	7.12	7.5	2.86	6.82	6.65	5.26	5.38	8.16	3.69	6.8	5.35	4.56	5.85	7.42
8	SCW	M	44	-0.004	-0.011	-19.04	0.041721	n.a.	RNA syn	5.74	5.81	5.63	4.69	6.14	7.04	6.01	5.91	2.64	7.08	3.75	4.12	5.08	6.91	3.99	7.03	5.18	4.73	6.54	6.19
8	SCW	M	56	-0.023	-0.044	-36.05	0.0554294	n.a.	RNA syn	7.54	6.26	6.55	4.93	6.62	8.46	9.4	8.73	2.96	7.83	5.38	5.06	6.96	7.13	5.09	8.62	5.62	6.69	7.59	3.63
8	SCW	M	57	-0.031	-0.142	-27.66	0.0235124	n.a.	RNA syn	4.27	4.61	4.16	3.81	4.35	5.34	4.98	5.37	1.75	6.48	5.19	4.7	4.64	4.83	3.86	5.68	3.92	4.64	5.69	2.49
8	SCW	M	59	-0.011	-0.005	-18.46	0.0400876	n.a.	RNA syn	1.12	3.6	3.13	4.32	4.07	4.71	5.56	4.39	2.06	4.94	3.09	2.88	2.98	3.95	2.01	3.9	1.94	2.98	3.59	2.2
8	SCW	M	60	-0.035	-0.063	-7.08	0.033047	n.a.	RNA syn	5.79	4.95	3.59	3.67	3.71	6.65	4.76	4.92	1.72	5.18	3.3	3.71	2.67	3.94	1.94	5.73	4.87	4.15	6.36	4.09
